# Supplementary material for: A New Basal Sauropod Dinosaur from the Middle Jurassic of Niger and the Early Evolution of Sauropoda
Source: PLoS One. 2009 Sep 16;4(9):e6924. doi: 10.1371/journal.pone.0006924 (PMC2737122; doi:10.1371/journal.pone.0006924)
Supplement: Dataset S1 — NEXUS file of the character-taxon matrix used for the phylogenetic analyses. (0.03 MB TXT) [file pone.0006924.s003.txt]

#NEXUS 
[MacClade 4.08 registered to Oliver Rauhut, Bayerische Staatssammlung]


BEGIN DATA;
	DIMENSIONS  NTAX=28 NCHAR=235;
	FORMAT SYMBOLS= " 0 1 2 3 4" MISSING=? GAP=- ;
	CHARSTATELABELS  
		1  Posterolateral_processes_of_pmx_mx / without_midline_contact 'midline_contact,_narial_depression',
  2  Pmx_anterior_margin_shape / without_step with_marked_step,
  3  External_naris_mx_border_length / '<_one_fourth_narial_perimeter' '>_one_third_narial_perimeter',
  4  Preantorbital_fenestra / absent present,
  5  Subnarial_&_anterior_maxillary_foramina / absent well_distanced separated_by_narrow_bony_isthmus,
  6  Antorbital_fenestra_maximum_diameter / much_shorter_than_orbital_maximum_diameter subequal_to_orbital_maximum_diameter,
  7  Antorbital_fossa / absent present,
  8  Position_of_external_nares / terminal retracted_to_level_of_orbit retracted_between_orbits,
  9  External_nares_max_diameter / shorter_than_orbital_max_diameter longer_than_orbital_max_diameter,
  10  'Orbital ventral margin (length)' / 'broad,_subcircular' 'short,_acute',
  11  Lacrimal_anterior_process / present absent,
  12  'Jugal-ectopterygoid contact' / present absent,
  13  Jugal_contribution_to_antorbital_fenestra / absent_or_very_reduced 'large_(about_one_third_aof_perimeter)',
  14  Prefrontal_posterior_process_size / small 'elongate_(approaching_parietal)',
  15  Prefrontal_posterior_process_shape / flat hooked,
  16  Postorbital_ventral_process_shape / transversely_narrow broader_transversely_than_anteroposteriorly,
  17  Frontal_contribution_to_supratemporal_fossa / no_supratemporal_fossa present absent,
  18  Frontal_symphysis / sutured fused,
  19  Frontal_length / approximately_twice_min_transverse_breadth less_than_min_transverse_breadth,
  20  Parietal_occipital_process_height / less_than_diameter_of_foramen_magnum twice_the_diameter_of_foramen_magnum,
  21  Parietal_contributes_to_posttemporal_fenestra / present absent,
  22  Postparietal_foramen / absent present,
  23  Parietal_width_between_supratemporal_fenestrae / less_than_long_axis_of_stf twice_the_long_axis_of_stf no_supratemporal_fenestra,
  24  Long_axis_of_supratemporal_fenestra_orientation / anteroposterior transverse no_supratemporal_fenestra,
  25  Supratemporal_fenestra_max_diameter / much_longer_than_that_of_foramen_magnum subequal_to_that_of_foramen_magnum no_supratemporal_fenestra,
  26  temporal_bar_length / longer_than_wide shorter_than_wide no_supratemporal_fenestra,
  27  Supratemporal_fossa / obscured_by_temporal_bar 'visible_laterally_(ventral_shift_of_bar)',
  28  Laterotemporal_fenestra_anterior_extension / posterior_to_orbit ventral_to_orbit,
  29  'Squamosal-quadratojugal contact' / present absent,
  30  Quadratojugal_anterior_process_length / shorter_than_dorsal_process twice_as_long_as_dorsal_process,
  31  Quadrate_fossa / absent present,
  32  Quadrate_fossa_depth / not_applicable shallow deeply_invaginated,
  33  Quadrate_fossa_orientation / not_applicable posterior posterolateral,
  34  Palatobasal_contact_shape_on_pterygoid / small_facet dorsomedially_oriented_hook 'rocker-like_surface',
  35  Pterygoid_transverse_flange_position / posterior_of_orbit between_orbit_and_antorbital_fenestra anterior_to_antorbital_fenestra,
  36  Pterygoid_palatine_ramus_shape / straight 'stepped_(above_level_of_quadrate_ramus)',
  37  Palatine_lateral_ramus_shape / 'plate-shaped' 'rod-shaped',
  38  Epipterygoid / present absent,
  39  Vomer_anterior_articulation / maxilla premaxilla,
  40  Supraoccipital_height / twice_that_of_foramen_magnum subequal_or_less_than_that_of_foramen_magnum,
  41  Paroccipital_process_ventral_projection / absent present,
  42  Crista_prootica_size / rudimentary expanded_laterally,
  43  Basipterygoid_process_length / twice_basal_diameter min_four_times_basal_diameter,
  44  Basipterygoid_processes_divergence_angle / 45� less_than_30�,
  45  Basal_tubera_anteroposterior_depth / half_dorsoventral_height 'sheet-like_(20%_dorsoventral_height)',
  46  Basal_tubera_breadth / much_broader_than_occipital_condyle narrower_than_occipital_condyle,
  47  Basioccipital_depression / absent present,
  48  'Basisphenoid/Basipterygoid recess' / present absent,
  49  Basipterygoid_processes_orientation / perpendicular_to_skull_roof 45�_to_skull_roof,
  50  Lateral_base_of_occipital_condyle / flat_or_convex strongly_concave,
  51  paroccipital_processes_orientation / posterolaterally transversely,
  52  Dentary_anterior_end_depth / less_than_midlength_depth 150%_minimum_depth,
  53  Dentary_anteroventral_margin / rounded with_chin,
  54  External_mandibular_fenestra / present absent,
  55  Surangular_depth / less_than_twice_max_angular_depth 'more_than_two_and_one-half_times_max_angular_depth',
  56  Surangular_ridge / absent present,
  57  Adductor_fossa_medial_wall_depth / shallow 'deep_(expanded_prearticular)',
  58  Splenial_posterior_process_position / overlapping_angular separating_prearticular_and_angular,
  59  Splenial_posterodorsal_process / present absent,
  60  Coronoid_size / extending_to_dorsal_jaw_margin not_extending_dorsal_to_splenial absent,
  61  Tooth_rows_anterior_portions_shape / 'V-shaped' 'broadly_arched_(U-shaped)' rectangular,
  62  Tooth_rows_posterior_extension / to_orbit anterior_to_orbit anterior_to_subnarial_foramen,
  63  Crown_to_crown_occlusion / absent present,
  64  occlusal_pattern / no_occlusion 'V-shaped_facets' 'high-angled_planar_facets' 'low-angled_planar_facets',
  65  Tooth_crowns_orientation / no_overlap imbricate,
  66  'Tooth crowns cross-section' / elliptical 'D-shaped' cylindrical,
  67  Enamel_surface_texture / smooth wrinkled,
  68  Tooth_denticles / present absent_on_posterior_edge absent_on_both_edges,
  69  Dentary_teeth_# / greater_than_20 17_or_fewer,
  70  Teeth_orientation / perpendicular_to_jaw_margin procumbent,
  71  Presacral_bone_texture / solid 'spongy_(camellate)',
  72  Pleurocoels / absent present,
  73  Atlantal_intercentrum_shape / without_anteroventral_expansion with_anteroventral_expansion,
  74  Cervicals_# / 10 12 13 15_or_more,
  75  Cervical_neural_arch_lamination / well_developed rudimentary,
  76  Cervical_ventral_median_keel / absent present,
  77  Cervical_centra / amphicoelous opisthocoelous,
  78  Cervical_diapophyses_caudal_flange / absent present,
  79  Cervical_prezygapophyses_accessory_process / absent present,
  80  Cervical_epipophyses / absent_or_rudimentary caudally_projecting_prominent_tubercles,
  81  Pleurocoels_divided_by_oblique_lamina / absent present,
  82  'Anterior cervical centra height:width ratio' / less_than_1 approx_1.25,
  83  Anterior_cervical_neural_spines_shape / single bifid,
  84  mid_cervical_centra_elongation / '2.5-3.0' more_than_4.0,
  85  mid_cervical_neural_arches_height / less_than_that_of_posterior_centrum_face greater_than_that_of_posterior_centrum_face,
  86  Middle_and_posterior_cervicals_CPRL / single divided,
  87  Posterior_cervical_and_anterior_dorsal_neural_spines_shape / single bifid,
  88  Post_cervical_and_ant_dorsal_bifid_neural_spines_with_median_tubercle / not_applicable absent present,
  89  Dorsals_# / 15 14 13 12 11 10_or_fewer,
  90  Dorsal_neural_spines_breadth / narrower_transversely_than_anteroposteriorly 'much_broader_transversely_than_ant-post',
  91  Dorsal_neural_spines_length / approx_twice_centrum_length approx_four_times_centrum_length,
  92  Anterior_dorsal_centra / amphicoelous opisthocoelous,
  93  Middle_and_posterior_dorsals_CPOL / single divided,
  94  Middle_and_posterior_dorsals_ACPL / absent present,
  95  Middle_and_posterior_dorsals_PRPL / absent present,
  96  Middle_and_posterior_dorsals_PCPL / absent present,
  97  Middle_and_posterior_dorsals_SPDL / absent present,
  98  Middle_and_posterior_dorsals_SPOL / single divided,
  99  'Middle and posterior dorsals SPDL-SPOL contact' / absent present,
  100  Middle_and_posterior_dorsal_neural_spines_shape / tapering_or_not_flaring flaring_distally_with_triangular_lateral_processes,
  101  'Middle and posterior dorsals pneumatopore between ACDL+PCDL' / absent present,
  102  Middle_and_posterior_dorsal_neural_spines_orientation / vertical posteriorly_inclined,
  103  Posterior_dorsal_centra / amphicoelous opisthocoelous,
  104  'Posterior dorsals hyposphene-hypantrum' / present absent,
  105  Posterior_dorsal_neural_spines_shape / rectangular 'petal-shaped',
  106  Sacrals_# / 3_or_fewer 4 5 6,
  107  Sacricostal_yoke / absent present,
  108  Sacrals_contributing_to_acetabulum / not_applicable 'numbers_1-3' 'numbers_2-4' ?Saltasaurus_condition,
  109  Sacral_neural_spines_length / approx_twice_centrum_length approx_four_times_centrum_length,
  110  Sacral_ribs_dorsoventral_length / 'low_(not_beyond_ilium_dorsal_margin)' 'high_(extending_beyond_ilium_dorsal_margin)',
  111  Caudals_bone_texture / solid spongy,
  112  Caudal_transverse_processes_disappearance / caudal_21_or_later by_caudal_15 by_caudal_10,
  113  First_caudal_centrum / flat procoelous opisthocoelous biconvex,
  114  'anterior caudals (excl first)' / amphiplatyan_or_platycoelous procoelous opisthocoelous,
  115  anterior_caudal_pneumatopores / absent present,
  116  anterior_caudal_centra_length / approx_the_same_over_first_20_vertebrae doubling_over_first_20_vertebrae,
  117  Caudal_neural_spine_rugose_sculpturing / absent present,
  118  anterior_caudals_SPRL / absent 'present,_extending_laterally',
  119  'Anterior caudals SPRL-SPOL contact' / absent present,
  120  anterior_caudals_PRSL / absent present,
  121  Anterior_caudals_POSL / absent present,
  122  Anterior_caudals_postspinal_fossa / absent present,
  123  Anterior_caudal_neural_spines_breadth / 'approx_50%_ant-post_length' 'greater_than_ant-post_length',
  124  Anterior_caudal_transverse_processes_prox_depth / 'shallow_(on_centrum_only)' 'deep,_extending_to_neural_arch',
  125  anterior_caudal_transverse_processes_shape / triangular 'wing-like,_not_tapering',
  126  'anterior caudals ACDL, PCDL, PRDL, PODL' / absent present,
  127  Anterior_caudals_ACDL / not_present single divided,
  128  Anterior_and_middle_caudal_centra / cylindrical quadrangular,
  129  Anterior_and_middle_caudals_ventral_hollow / absent present,
  130  Middle_and_post_caudals / flat 'procoelous_(cone_shaped)' opisthocoelous,
  131  Posterior_caudals / cylindrical dorsoventrally_flattened,
  132  Posterior_caudal_neural_spines_orientation / 'dorsal,_short' 'strongly_caudodorsal,_elongate',
  133  Distalmost_caudals / platycoelous biconvex 'fused,_forming_tail_club',
  134  'Distalmost biconvex caudals length-to-height ratio' / not_applicable less_than_4 greater_than_5,
  135  Distalmost_biconvex_caudals_# / none 10_or_fewer more_than_30,
  136  'Cervical rib tuberculum-capitulum angle' / greater_than_90� 90� less_than_90�,
  137  Cervical_rib_length / 'overlapping_2-3_vertebrae' shorter_than_centrum,
  138  Dorsal_ribs_proximal_pneumatocoels / absent present,
  139  'Anterior dorsal ribs cross-section' / subcircular 'plank-like_(three_times_longer_than_wide)',
  140  Forked_chevrons / absent present,
  141  Forked_chevrons_distribution / none middle_and_posterior_tail distal_tail_only reduced,
  142  Chevrons_with_dorsal_crus / present absent,
  143  Chevron_haemal_canal_depth / approx_25%_chevron_length approx_50%_chevron_length,
  144  Chevrons_persistance / at_least_80%_of_tail disappear_by_caudal_30,
  145  Posterior_chevrons_distal_contact / fused unfused,
  146  Posture / bipedal obligate_quadrupedal,
  147  Scapular_head_width / max_two_times_min_width_of_blade three_times_min_width_of_blade,
  148  Scapular_blade_orientation / perpendicular_to_coracoid_angulation 45�_angle_with_coracoid_angulation,
  149  Scapular_blade_shape / cranial_edge_not_expanded rounded_expansion_cranially 'racquet-shaped',
  150  Scapular_blade_caudal_flange / absent present,
  151  Glenoid_orientation / ventral_or_lateral strongly_bevelled_medially,
  152  'Scapular blade cross-section' / flat_or_rectangular 'D-shaped',
  153  Scapular_head_postacromial_process / absent present,
  154  Coracoid_length / less_than_scapular_articulation_length approx_twice_scapular_articulation_length,
  155  Coracoid_anteroventral_margin / rounded rectangular,
  156  Coracoid_infraglenoid_lip / absent present,
  157  Coracoid_ventromedial_edge / 'rugose,_convex' with_smooth_central_groove,
  158  Coracoid_biceps_tubercle / present absent,
  159  Sternal_plate_shape / oval crescentic,
  160  Humerus_proximolateral_corner / rounded square,
  161  Deltopectoral_crest_development / prominent reduced_to_low_ridge,
  162  Deltopectoral_crest_shape / narrow_throughout_length markedly_expanded_distally,
  163  Humerus_distal_condyles / symmetric strongly_asymmetric_with_enlarged_accessory_condyles,
  164  Humeral_distal_condyles_extension / restricted_to_distal_side exposed_on_anterior_shaft,
  165  Humerus_distal_condyle_shape / divided flat,
  166  Ulna_proximal_condyle_shape / subtriangular subequal_triradiate 'unequal_triradiate_(anterior_arm_longer)',
  167  Olecranon_process / prominent rudimentary,
  168  Ulna_length_to_prox_breadth_ratio / gracile stout,
  169  Radial_distal_condyle_shape / round subrectangular,
  170  Radius_distal_breadth / slightly_larger_than_midshaft_breadth twice_midshaft_breadth,
  171  Radius_distal_condyle_orientation / perpendicular_to_shaft_axis bevelled_approx_20�_proximolaterally_rel_to_shaft_axis,
  172  Humerus_to_femur_ratio / less_than_0.60 0.60_or_more,
  173  Carpals_# / 3_or_more 2_or_fewer completely_lost,
  174  Carpals_shape / round 'block-shaped,_flattened' completely_lost,
  175  Metacarpus_shape / spreading bound,
  176  Metacarpus_proximal_shape / gently_curving_90� 'U-shaped_180�' 'C-shaped_270�',
  177  Longest_metacarpal_to_radius_ratio / close_to_0.3 0.45_or_more,
  178  Metacarpal_I_length / shorter_than_metacarpal_IV longer_than_metacarpal_IV,
  179  Metacarpal_I_distal_condyle_shape / divided undivided,
  180  Metacarpal_I_distal_condyle_transverse_axis_orientation / bevelled_approx_20�_proximodistally perpendicular_to_shaft_axis,
  181  Manual_phalangeal_formula / '2-3-4-3-2_or_more' '2-3-2-2-2_or_less' absent_or_unossified,
  182  Manual_phalanx_I.1_shape / rectangular 'wedge-shaped' lost,
  183  Manual_nonungual_phalanges_shape / longer_than_broad broader_than_long lost,
  184  Pelvis_anterior_breadth / 'narrow_(ilia_longer_than_preacetabular_process_distance)' 'broad_(preacetabular_distance_wider_than_ilium_length)',
  185  Ilium_ischial_peduncle_size / 'large,_prominent' 'low,_rounded',
  186  Iliac_blade_dorsal_margin / flat semicircular,
  187  Iliac_preacatabular_process_orientation / anterolateral_to_body_axis perpendicular_to_body_axis,
  188  Ilium_preacetabular_process_shape / 'pointed,_arching_ventrally' semicircular,
  189  Pubis_ambiens_process_development / confluent_with_anterior_margin 'prominent,_projecting_anteriorly',
  190  Pubic_apron_shape / 'flat_(straight_symphysis)' 'canted_anteromedially_(sigmoid_symphysis)',
  191  Puboischial_contact_length / one_third_pubis_length one_half_pubis_length,
  192  Pubic_shaft_shape / 'elongate,_no_flange_between_foot_and_puboischial_contact' 'short_and_robust,_flange_connecting_foot_and_puboischial_contact',
  193  Ischial_blade_length / much_shorter_than_pubic_blade equal_or_longer_than_pubic_blade,
  194  Ischial_blade_shape / emarginate_distal_to_pubic_peduncle no_emargination_distal_to_pubic_peduncle,
  195  Ischial_distal_shaft_shape / 'triangular_(depth_increases_medially)' bladelike,
  196  'Ischial distal shafts cross-section' / 'V-shaped' 'flat,_nearly_coplanar',
  197  Femur_4th_trochanter / prominent reduced_to_crest_or_ridge,
  198  Femur_lesser_trochanter / present absent,
  199  Femur_midshaft_transverse_diameter / 'subequal_to_ant-post_diameter' '125-150%_ant-post_diameter' '185%_ant-post_diameter',
  200  Femur_lateral_margin_shape / straight proximal_third_deflected_medially,
  201  Femur_distal_condyles_relative_transverse_breadth / subequal tibial_broader_than_fibular,
  202  Femoral_distal_condyles_orientation / perpendicular_or_bevelled_dorsolaterally bevelled_dorsomedially_approx_10�,
  203  Femoral_distal_condyles_extension / distal_portion_only expanded_onto_anterior_side_of_shaft,
  204  Tibial_proximal_condyle_shape / narrow subcircular,
  205  Tibial_cnemial_crest_orientation / projecting_anteriorly projecting_laterally,
  206  Tibia_distal_breadth / approx_125%_midshaft_breadth more_than_twice_midshaft_breadth,
  207  Tibial_posterodistal_process_size / broad_transversely 'shortened_transversely_(astragalus_visible)',
  208  Fibula_proximal_scar / 'not_well-marked' 'well_marked,_deepening_anteriorly',
  209  Fibula_lateral_trochanter / absent present,
  210  Fibula_distal_condyle_transverse_breadth / subequal_to_shaft more_than_twice_midshaft_breadth,
  211  Astragalus_shape / rectangular 'wedgeshaped_(reduced_anteromedial_corner)',
  212  Astragalus_foramina_at_base_of_ascending_process / present absent,
  213  Astragalus_ascending_process_length / 'limited_to_anterior_two-thirds' extending_to_posterior_margin,
  214  Astragalus_posterior_fossa_shape / undivided divided_by_vertical_crest,
  215  Astragalus_transverse_length / 50%_more_than_height subequal_to_height,
  216  Ossified_calcaneum / present absent,
  217  Distal_tarsals_3_and_4 / present absent_or_unossified,
  218  Metatarsus_posture / bound spreading,
  219  Metatarsal_I_proximal_condyle_transverse_axis_orientation / perpendicular_to_shaft_axis angled_approx_15�_distomedially_to_shaft_axis,
  220  Metatarsal_I_distal_condyle_transverse_axis_orientation / perpendicular_to_shaft_axis angled_dorsomedially,
  221  Metatarsal_I_distal_condyle_posterolateral_projection / absent present,
  222  Metatarsal_I_minimum_shaft_width / 'less_than_that_of_Mt_II-IV' 'greater_than_that_of_Mt_II-IV',
  223  Metatarsals_I_and_V_proximal_condyle_size / smaller_than_in_mt_II_and_IV subequal_to_those_of_mt_II_and_IV,
  224  Metatarsal_III_length / more_than_30%_tibia_length less_than_25%_tibia_length,
  225  Metatarsals_III_and_IV_min_transverse_shaft_diameters / subequal_to_mt_I_or_II less_than_65%_that_of_mt_I_or_II,
  226  Metatarsal_V_length / shorter_than_70%_metatarsal_IV_length at_least_70%_length_of_metatarsal_IV,
  227  Pedal_nonungual_phalanges_shape / longer_than_broad broader_than_long,
  228  'Pedal digits II-IV penultimate phalanges size' / subequal_to_more_proximal_phalanges rudimentary_or_absent,
  229  Pedal_unguals_orientation / aligned_with_digit_axis deflected_lateral_to_digit_axis,
  230  Pedal_digit_I_ungual_length / subequal_to_digit_II_ungual 25%_larger_than_digit_II_ungual,
  231  Pedal_digit_I_ungual_length / shorter_than_metatarsal_I longer_than_metatarsal_I,
  232  Pedal_ungual_I_shape / broader_than_deep 'sickle_shaped_(much_deeper_than_broad)',
  233  'Pedal unguals II-III shape' / broader_than_deep 'sickle_shaped_(much_deeper_than_broad)',
  234  Pedal_digit_IV_ungual_size / 'subequal_to_unguals_of_digits_II-III' rudimentary_or_absent,
  235  Osteoderms_on_torso / absent present
		;

MATRIX
[                                      10        20        30        40        50        60        70        80        90        100       110       120       130       140       150       160       170       180       190       200       210       220       230   ]
[                                      .         .         .         .         .         .         .         .         .         .         .         .         .         .         .         .         .         .         .         .         .         .         .     ]

Plateosaurus                  0000000000000000000000000000000000000000000000000000000000000000000000000010000000000000000000000000000000000000000000000000000000000000000000000000000000000000000000000000000001000000000000000000000000000000000000000000000000000000000
[\i]Vulcanodon[\p]            ???????????????????????????????????????????????????????????????????????0????????0????????????????????????1????0?000????????100001????????????00??1???0??0???????10?0?2101001????0???????1???000010101010???000?00001000010?100100100?011000
[\i]Tazoudasaurus[\p]         ???????????????00?0????1????0000???????????????????100010???0?1111101?00??0110?001001000?1?0011?10101000?????????0??0??00?01000?00?000???001?00?11?00????00000?010001?101001?101?00110101?000000?010001010000111110101???00?011?010001?1000
[\i]Barapasaurus[\p]          ?????????????????????????????????????????????????????????????????1?0??00??0010000??01000?10101101110100001110?0?000?0??????100000001000???01?00?01000?00000011?010001210100????????????011000100101011101000101111?1?10???010???????1??11?0
[\i]Omeisaurus[\p]            111000110110000?101100010111?11?1?1?11100?0?0?0?0011000?1???1111111110010301110111010?002101?11011100000021201?10100000000010000?001???200?110000110010?10000100101011101001010100001110110001011010111000?01011??0101001111111111111111110
[\i]Shunosaurus[\p]           0110001101100000011??0000111011110101100000000?00111000?101?1111111200000211110001001000110000?00000000?010000010000000000010000?0012000?001110101000000000001001000111010010101000110101100010010?01110100?101?10010?00111101110111?111110
[\i]Patagosaurus[\p]          1?100?11??????????????????????????????1?????????????0???????1?11111??001??0110011?001000?10101101??0100002??0????00?0??????1???0?000???2?00??00??100?00?000001?010011210100?????????????11000100101011101000001??????????101011???????????0
[\i]Spinophorosaurus[\p]      ?1????????1????01111010101????000??0???000000110011?0?11????1??11110?000?201111101001000210?0110000000000?????01?0001000000??000000100010001100011100100100010?010101???????????????????1???000110101010000000111101000???????????????????0
[\i]Mamenchisaurus[\p]        111020111010000??01000010?1101121?1?111?00????0??0110001101111111111001103001010010101112101011011101000021?0??11100100000010000?001???20001100?0110?1??100?01001010121010011102?0001???11000??0101011101001101?1101110?11?101?1?1111??1??0
[\i]Losillasaurus[\p]         ??????????????????????????????????????????00???????????????????????????1??011000000??100?0???1?110111?001???????110?00000?01100?0????????????0????????????????0010001???01????????????????000??????????????????????????????????????????????
[\i]Cetiosaurus[\p]           ???????????????????1??010??????????????000????????1???????????????????01?200100000001000210100000000100001????0??000000000010000000????1?0???00??1000001000?000010001210???1????????????1100010010??111000001011?0?????????????????????????
[\i]Suuwassea[\p]             ?0???????1???????0??11110?1???111???????00?0??10?01?????????2???0?12??011?0010011000?111??01??????????????????0???0??????????????00?000?10???????1000001100?01??10000??????????????????????????????????????11??11??????0?111110?1?1?1011???
[\i]Apatosaurus[\p]           00111112011?111?10111?1101111111102?1?0000100000101?????????221302121?0113001010101011124101111111100000021?110110000111101111200000122210011001010000110000010010001110100111120000111111001100100011101001101110111101111111111?1111?1110
[\i]Tornieria[\p]             11?1??12?????01?0??01?110??????????????0???00000?01?????????????0212???1???01??????1??????????????????????????0??111011??01?11111000?????????????10000011?????0010001210???1????????????1100?????0001110101110101011110????????????????????
[\i]Brachiosaurus[\p]         111100111111000110110001011111121011111000000011001101111112111101121011020010001001100021010111111100100212010100000001100100000000???2011??10??1101001100001001000121010011112111110111101011010111111100110111111110011110111?11?1??11?0
[\i]Camarasaurus[\p]          111100111111000110110011011100121111111000000001001101111111111111121001010010001010101121010110111100100212010100001001101100000000000200?121010110100110001100100012101001111211001111110001111011111010011011101111001111011111111111110
[\i]Dicraeosaurus[\p]         00?11?????0??00?111111111111?????1???1000111010110111???????22130212100111011101101010122111110011100000121?1?011000010110111000000012?21001?00??1000001000001?010001210???1???????????11100110010001110100110111011110??111111?11????11??0
[\i]Diplodocus[\p]            00111112011111111011101101111111102111000010000110111101101?2213021211011300100010111112410111111110000002121101111101111011112110001222100110010100000110000100100012101001???????????111001100100011101011101?101111001111111111111?11110
[\i]Haplocanthosaurus[\p]     ?????????????????????????????????????????????0????????????????????????01?200101010001000110101101111000002120101000010011001000000?0???2100??10??10000010000?1?????????????????????????11100010010111110100???????????????????????????????0
[\i]Amargasaurus[\p]          ??????????1??0011111?111111????????????00111011?101???????????????????00120010000?1010114111????1??0000?12??1???0???0????????????0?0??????0??????10?00?10????1?010001110?001????????????1100????????1110?00???????????????????????????????0
[\i]Euhelopus[\p]             11100?11??1????1?????????????1111???111????????????1011?????1?1111121111?310110101011012110101111?11011?03??01?????????????????????????2011??????1?00?10?000???110?01??????????????????111010100101111111001101?10111?00?11101111?1??1111?0
[\i]Jobaria[\p]               111100111111000110110001011101121?1?11?000??000?0?100???????111111100001?20?1011000010002101011111110000021201010000?001100100000001???20001?001010010010000?1001000121010010112000011111100010?1011111010011011101111001111011111????????0
[\i]Malawisaurus[\p]          11?????1??1??????????????????????????????????????0?10???????1?1??1121?11??10101000011?00?10101?01?1101110??????1?10?0001110100001000???201?0311??1???????000?11110001100100???1??111?????????????111?111?????11110???????1?????????????1??1
[\i]Limaysaurus[\p]           ?????????01??0012001102222110?121??????100101011101???????????1??212??01??001?0010001000?1?10???1110000?1?????010000000110110000000012?2?????1???100200?0000?110100012101001????????????11??010010111110?00?10??1?1???0??10001111?????????0
[\i]Neuquensaurus[\p]         ??????????????????????????????????????????????????????????????????????11??0010000?001?00?101????1?1?0111031?0?1?310?00011?110000111011???????????10100100111??1111010201111?????????????111101??011111211111111?1011101??1110?????1???????1
[\i]Opisthocoelicaudia[\p]    ???????????????????????????????????????????????????????????????????????1?????????????0113101011110110111031?0??222000001101100001200111??11031111100001101110111110102011111221211112221111?01100111112111011111101110111111011111111011110
[\i]Rapetosaurus[\p]          0011?111?10?000?0010101101010?122211???11?0100?10?10011?????111202121011??1010000?011?00?10101?01011011103???????1??00???????00??1?0???2?????????10100??1100??1110010?00110?????1?1????111010110011111?1101???????????????????????????????1
[\i]Saltasaurus[\p]           ?????????????00?101?0011???????????????01000101??01???????????????????11??00100010001100?10101?1101101110313011??10?000111110000111011?2?????11?010100100111011111010201111????????????11111011?011111211111111110????????????????????????1
;
END;


BEGIN SETS;
	CHARSET  with_gaps  =  5 17 23-26 32-33 64 81 88 108 133-135 141 166 173-174 182-183 220-221;
END;


BEGIN ASSUMPTIONS;
	OPTIONS  DEFTYPE=unord PolyTcount=MINSTEPS ;
	TYPESET * UNTITLED  = unord: 1-7 9-31 34 36-59 63-67 69-73 75-88 90-105 107-111 113-126 128-133 137-140 142-165 167-172 174-175 177-180 184-198 200-235, ord: 8 32-33 35 60-62 68 74 89 106 112 127 134-136 141 166 173 176 181-183 199;
END;


BEGIN TREES; 

	TRANSLATE
		1	Plateosaurus,
		2	Vulcanodon,
		3	Tazoudasaurus,
		4	Barapasaurus,
		5	Omeisaurus,
		6	Shunosaurus,
		7	Patagosaurus,
		8	Spinophorosaurus,
		9	Mamenchisaurus,
		10	Losillasaurus,
		11	Cetiosaurus,
		12	Suuwassea,
		13	Apatosaurus,
		14	Tornieria,
		15	Brachiosaurus,
		16	Camarasaurus,
		17	Dicraeosaurus,
		18	Diplodocus,
		19	Haplocanthosaurus,
		20	Amargasaurus,
		21	Euhelopus,
		22	Jobaria,
		23	Malawisaurus,
		24	Limaysaurus,
		25	Neuquensaurus,
		26	Opisthocoelicaudia,
		27	Rapetosaurus,
		28	Saltasaurus
	;
	TREE PAUP_1 =  [&R] (1,(2,(3,(((4,(((5,(9,10)),((((((12,(13,(14,18))),(17,20)),24),19),((15,(21,(23,(((25,28),26),27)))),16)),22)),7)),6),8))));
	TREE PAUP_1 =  [&R] (1,(2,(3,(((4,(((5,(9,10)),((((((12,(13,(14,18))),(17,20)),24),19),((15,(21,(23,(((25,28),26),27)))),16)),22)),7)),6),8))));
	TREE  * UNTITLED =  [&R] (1,(2,(11,(3,((6,8),(4,(7,((5,9),(22,((19,(24,((17,20),(12,(13,(14,18)))))),(16,(15,(21,(23,(27,(26,(25,28)))))))))))))))));

END;


BEGIN MacClade;
	Version 4.0  87;
	LastModified -963223443;
	FileSettings treewindow  '1' '1' '1' '0';
	Singles 010;
	Editor 00011001111111100100010010 '1' '24' Arial '10' '100' '1' all;
	EditorPosition  '46' '6' '951' '1230';
	TreeWindowPosition  '46' '6' '735' '974';
	ListWindow Characters closed Geneva '9' '154' '226' '481' '779' 100;
	ListWindow Taxa closed Geneva '9' '56' '275' '497' '302' 100000000;
	ListWindow Trees closed Geneva '9' '437' '788' '129' '379' ;
	ListWindow TypeSets closed Geneva '9' '50' '10' '276' '490' ;
	ListWindow WtSets closed Geneva '9' '50' '10' '276' '490' ;
	ListWindow ExSets closed Geneva '9' '50' '10' '276' '490' ;
	ListWindow CharSets closed Geneva '9' '50' '10' '129' '181' ;
	ListWindow TaxSets closed Geneva '9' '90' '65' '129' '177' ;
	ListWindow CharPartitions closed Geneva '9' '50' '10' '276' '490' ;
	ListWindow CharPartNames closed Geneva '9' '50' '10' '276' '490' ;
	ListWindow WtSets closed Geneva '9' '50' '10' '276' '490' ;
	ChartWindowPosition  '52' '30' '686' '964';
	StateNamesSymbols closed Geneva '9' '9' '70' '43' '176' '469';
	WindowOrder  Tree;
	OtherSymbols &/ 00 ?-;
	Correlation  '0' '0' '1000' '0' '0' 10011010;
	Salmo 00000001;
	EditorFile  '8';
	ExportHTML _ MOSS  '100' 110000;
	PrettyPrint 10;
	CharLegendPosition  '688' '859' '88' '200';
	TreeLegendPosition  '717' '703' '88' '93';
	EditorToolsPosition  '525' '836' '115' '165';
	TreeToolsPosition  '483' '9' '126' '138';
	TreeWindowProgram 00;
	TreeWindow 0001;
	Continuous  '0' '3' 1;
	Calculations 1010001;
	SummaryMode  '0' '0' 0;
	Charts  Geneva '9' (normal) 0010;
	NexusOptions  '0' '0' '50' 001011001;
	TipLabel  '1';
	TreeFont  Geneva '9' (normal);
	TreeShape  1.0 1.0 0100;
	TraceLabels 0101;
	ChartColors  '0' '0' '65535' '9' '0' 1;
	ChartBiggestSpot 1;
	ChartPercent 10;
	ChartBarWidth  '85' 1;
	ChartVerticalAxis 10101;
	ChartMinMax  '0';
	TraceAllChangesDisplay  '1' 1;
	BarsOnBranchesDisplay  '0' '0' '60000' '10000' '10000' '10000' '10000' '60000' '65000' '65000' '65000' '6' '1' 0000101;
	ContinuousBranchLabels 0;
	AllStatesBranchLabels 1;
	IndexNotation  '2' 1;
	PrintTree  10.00 '2' '2' '2' '2' '2' '2' '2' '2' '2' '2' '2' Geneva '9' (normal) Geneva '10' (normal) Geneva '9' (normal) Geneva '9' (normal) Geneva '9' (bold ) Geneva '9' (normal) Geneva '9' (normal) '83' '115' '13' '45' '116' '148' '13' '45' '149' '181' '13' '45' '182' '214' '13' '45' '295' '59' '0' '0' '-3190' '456' '650' '35' '692' '35' '692' '288' '24' '35' '1' '1' '1' '1' '0' '0' '-39' '4' '-40' '0' '1' '2' '1' '8' '12' '12' '0' '2' 0100110000000000010100000111000;
	MatchChar 00 .;
	EntryInterpretation 00;
	ColorOptions 00;
	TreeTools  '0' '5' '4' '0' '10' '4' '0' 00100111111101110;
	EditorTools  '0' '0' '0' '1000' '0' '0' '6' '3' '0' 100000101110000;
	PairAlign  '2' '2' '3' '2' '1' '1' '2' '1' '3' 1010;
	BothTools  '1';
END;
