# Supplementary material for: A New Basal Sauropod Dinosaur from the Middle Jurassic of Niger and the Early Evolution of Sauropoda
Source: PLoS One. 2009 Sep 16;4(9):e6924. doi: 10.1371/journal.pone.0006924 (PMC2737122; doi:10.1371/journal.pone.0006924)
Supplement: Dataset S2 — Tree file of most parsimonious tree as found by PAUP for manipulation in MacClade. (0.00 MB TXT) [file pone.0006924.s004.txt]

#NEXUS 

Begin trees;  [Treefile saved Dienstag, 28. Juli 2009  17:17 Uhr]
[!
>Data file = Remes et al PLoS Matrix
>Heuristic search settings:
>  Optimality criterion = parsimony
>    Character-status summary:
>      Of 235 total characters:
>        24 characters are of type 'ord' (Wagner)
>        211 characters are of type 'unord'
>        All characters have equal weight
>        31 characters are parsimony-uninformative
>        Number of parsimony-informative characters = 204
>    Gaps are treated as "missing"
>  Starting tree(s) obtained via stepwise addition
>  Addition sequence: random
>    Number of replicates = 1000
>    Starting seed = 1658501299
>  Number of trees held at each step during stepwise addition = 1
>  Branch-swapping algorithm: tree-bisection-reconnection (TBR)
>  Steepest descent option not in effect
>  Initial 'MaxTrees' setting = 100
>  Branches collapsed (creating polytomies) if maximum branch length is zero
>  'MulTrees' option in effect
>  Topological constraints not enforced
>  Trees are unrooted
>
>Heuristic search completed
>   Total number of rearrangements tried = 11911528
>   Score of best tree(s) found = 515
>   Number of trees retained = 1
>   Time used = 10.77 sec
]
	Translate
		1 Plateosaurus,
		2 Vulcanodon,
		3 Tazoudasaurus,
		4 Barapasaurus,
		5 Omeisaurus,
		6 Shunosaurus,
		7 Patagosaurus,
		8 Spinophorosaurus,
		9 Mamenchisaurus,
		10 Cetiosaurus,
		11 Suuwassea,
		12 Apatosaurus,
		13 Tornieria,
		14 Brachiosaurus,
		15 Camarasaurus,
		16 Dicraeosaurus,
		17 Diplodocus,
		18 Haplocanthosaurus,
		19 Amargasaurus,
		20 Euhelopus,
		21 Jobaria,
		22 Malawisaurus,
		23 Limaysaurus,
		24 Neuquensaurus,
		25 Opisthocoelicaudia,
		26 Rapetosaurus,
		27 Saltasaurus
		;
tree PAUP_1 = [&U] (1,(2,((3,(((4,(((5,9),((((((11,(12,(13,17))),(16,19)),23),18),((14,(20,(22,(((24,27),25),26)))),15)),21)),7)),6),8)),10)));
End;
